# Supplementary material for: Thermal and Osmotic Tolerance of ‘Irukandji’ Polyps: Cubozoa; Carukia barnesi
Source: PLoS One. 2016 Jul 21;11(7):e0159380. doi: 10.1371/journal.pone.0159380 (PMC4956319; doi:10.1371/journal.pone.0159380)
Supplement: S1 Dataset — Variable list/description: Sample identification number; Well number; Treatment number; Temperature (°C); Salinity (‰); Time (weeks) (e.g., Time 0 indicates start of experiment and Time 6 indicates after 6 weeks; Total (total number of polyps counted); Proportion (proportional change in polyp density), this variable was calculated as Total polyps at Time 6/Total polyps at Time 0. (CSV) [file pone.0159380.s001.csv]

Sample	Well	Treatment	Temperature	Salinity	Time	Total	Proportion
1	1	1	34	22.5	0	19	1
2	2	1	34	22.5	0	15	1
3	3	1	34	22.5	0	21	1
4	4	1	34	22.5	0	22	1
5	5	1	34	22.5	0	17	1
6	6	1	34	22.5	0	13	1
7	1	2	34	26	0	18	1
8	2	2	34	26	0	16	1
9	3	2	34	26	0	19	1
10	4	2	34	26	0	20	1
11	5	2	34	26	0	16	1
12	6	2	34	26	0	16	1
13	1	3	34	29	0	16	1
14	2	3	34	29	0	11	1
15	3	3	34	29	0	15	1
16	4	3	34	29	0	14	1
17	5	3	34	29	0	11	1
18	6	3	34	29	0	11	1
19	1	4	34	33	0	12	1
20	2	4	34	33	0	16	1
21	3	4	34	33	0	14	1
22	4	4	34	33	0	9	1
23	5	4	34	33	0	15	1
24	6	4	34	33	0	16	1
25	1	5	34	36	0	17	1
26	2	5	34	36	0	17	1
27	3	5	34	36	0	10	1
28	4	5	34	36	0	14	1
29	5	5	34	36	0	17	1
30	6	5	34	36	0	24	1
31	1	6	34	39	0	16	1
32	2	6	34	39	0	15	1
33	3	6	34	39	0	15	1
34	4	6	34	39	0	19	1
35	5	6	34	39	0	25	1
36	6	6	34	39	0	15	1
37	1	7	34	42.5	0	11	1
38	2	7	34	42.5	0	19	1
39	3	7	34	42.5	0	18	1
40	4	7	34	42.5	0	17	1
41	5	7	34	42.5	0	18	1
42	6	7	34	42.5	0	16	1
43	1	8	34	46	0	16	1
44	2	8	34	46	0	22	1
45	3	8	34	46	0	20	1
46	4	8	34	46	0	14	1
47	5	8	34	46	0	22	1
48	6	8	34	46	0	21	1
49	1	9	31	22.5	0	16	1
50	2	9	31	22.5	0	17	1
51	3	9	31	22.5	0	13	1
52	4	9	31	22.5	0	15	1
53	5	9	31	22.5	0	13	1
54	6	9	31	22.5	0	12	1
55	1	10	31	26	0	25	1
56	2	10	31	26	0	22	1
57	3	10	31	26	0	16	1
58	4	10	31	26	0	22	1
59	5	10	31	26	0	18	1
60	6	10	31	26	0	15	1
61	1	11	31	29	0	13	1
62	2	11	31	29	0	13	1
63	3	11	31	29	0	17	1
64	4	11	31	29	0	15	1
65	5	11	31	29	0	16	1
66	6	11	31	29	0	19	1
67	1	12	31	33	0	22	1
68	2	12	31	33	0	21	1
69	3	12	31	33	0	15	1
70	4	12	31	33	0	17	1
71	5	12	31	33	0	16	1
72	6	12	31	33	0	18	1
73	1	13	31	36	0	14	1
74	2	13	31	36	0	14	1
75	3	13	31	36	0	15	1
76	4	13	31	36	0	15	1
77	5	13	31	36	0	18	1
78	6	13	31	36	0	22	1
79	1	14	31	39	0	11	1
80	2	14	31	39	0	15	1
81	3	14	31	39	0	14	1
82	4	14	31	39	0	16	1
83	5	14	31	39	0	17	1
84	6	14	31	39	0	17	1
85	1	15	31	42.5	0	21	1
86	2	15	31	42.5	0	15	1
87	3	15	31	42.5	0	16	1
88	4	15	31	42.5	0	26	1
89	5	15	31	42.5	0	17	1
90	6	15	31	42.5	0	12	1
91	1	16	31	46	0	15	1
92	2	16	31	46	0	20	1
93	3	16	31	46	0	16	1
94	4	16	31	46	0	12	1
95	5	16	31	46	0	16	1
96	6	16	31	46	0	18	1
97	1	17	28	22.5	0	13	1
98	2	17	28	22.5	0	20	1
99	3	17	28	22.5	0	11	1
100	4	17	28	22.5	0	21	1
101	5	17	28	22.5	0	20	1
102	6	17	28	22.5	0	13	1
103	1	18	28	26	0	18	1
104	2	18	28	26	0	12	1
105	3	18	28	26	0	20	1
106	4	18	28	26	0	18	1
107	5	18	28	26	0	19	1
108	6	18	28	26	0	20	1
109	1	19	28	29	0	20	1
110	2	19	28	29	0	19	1
111	3	19	28	29	0	16	1
112	4	19	28	29	0	17	1
113	5	19	28	29	0	19	1
114	6	19	28	29	0	20	1
115	1	20	28	33	0	17	1
116	2	20	28	33	0	19	1
117	3	20	28	33	0	17	1
118	4	20	28	33	0	20	1
119	5	20	28	33	0	12	1
120	6	20	28	33	0	20	1
121	1	21	28	36	0	19	1
122	2	21	28	36	0	19	1
123	3	21	28	36	0	20	1
124	4	21	28	36	0	20	1
125	5	21	28	36	0	18	1
126	6	21	28	36	0	19	1
127	1	22	28	39	0	15	1
128	2	22	28	39	0	20	1
129	3	22	28	39	0	20	1
130	4	22	28	39	0	15	1
131	5	22	28	39	0	15	1
132	6	22	28	39	0	20	1
133	1	23	28	42.5	0	20	1
134	2	23	28	42.5	0	23	1
135	3	23	28	42.5	0	20	1
136	4	23	28	42.5	0	20	1
137	5	23	28	42.5	0	19	1
138	6	23	28	42.5	0	20	1
139	1	24	28	46	0	20	1
140	2	24	28	46	0	21	1
141	3	24	28	46	0	20	1
142	4	24	28	46	0	19	1
143	5	24	28	46	0	20	1
144	6	24	28	46	0	19	1
145	1	25	25	22.5	0	12	1
146	2	25	25	22.5	0	13	1
147	3	25	25	22.5	0	12	1
148	4	25	25	22.5	0	14	1
149	5	25	25	22.5	0	18	1
150	6	25	25	22.5	0	11	1
151	1	26	25	26	0	21	1
152	2	26	25	26	0	14	1
153	3	26	25	26	0	14	1
154	4	26	25	26	0	12	1
155	5	26	25	26	0	25	1
156	6	26	25	26	0	13	1
157	1	27	25	29	0	31	1
158	2	27	25	29	0	21	1
159	3	27	25	29	0	19	1
160	4	27	25	29	0	16	1
161	5	27	25	29	0	11	1
162	6	27	25	29	0	13	1
163	1	28	25	33	0	15	1
164	2	28	25	33	0	17	1
165	3	28	25	33	0	24	1
166	4	28	25	33	0	13	1
167	5	28	25	33	0	15	1
168	6	28	25	33	0	14	1
169	1	29	25	36	0	15	1
170	2	29	25	36	0	17	1
171	3	29	25	36	0	16	1
172	4	29	25	36	0	15	1
173	5	29	25	36	0	14	1
174	6	29	25	36	0	14	1
175	1	30	25	39	0	12	1
176	2	30	25	39	0	20	1
177	3	30	25	39	0	14	1
178	4	30	25	39	0	16	1
179	5	30	25	39	0	14	1
180	6	30	25	39	0	10	1
181	1	31	25	42.5	0	12	1
182	2	31	25	42.5	0	16	1
183	3	31	25	42.5	0	14	1
184	4	31	25	42.5	0	15	1
185	5	31	25	42.5	0	10	1
186	6	31	25	42.5	0	12	1
187	1	32	25	46	0	17	1
188	2	32	25	46	0	14	1
189	3	32	25	46	0	15	1
190	4	32	25	46	0	15	1
191	5	32	25	46	0	22	1
192	6	32	25	46	0	12	1
193	1	33	21	22.5	0	24	1
194	2	33	21	22.5	0	16	1
195	3	33	21	22.5	0	15	1
196	4	33	21	22.5	0	18	1
197	5	33	21	22.5	0	23	1
198	6	33	21	22.5	0	21	1
199	1	34	21	26	0	15	1
200	2	34	21	26	0	13	1
201	3	34	21	26	0	17	1
202	4	34	21	26	0	17	1
203	5	34	21	26	0	19	1
204	6	34	21	26	0	15	1
205	1	35	21	29	0	13	1
206	2	35	21	29	0	26	1
207	3	35	21	29	0	11	1
208	4	35	21	29	0	15	1
209	5	35	21	29	0	22	1
210	6	35	21	29	0	22	1
211	1	36	21	33	0	25	1
212	2	36	21	33	0	14	1
213	3	36	21	33	0	18	1
214	4	36	21	33	0	21	1
215	5	36	21	33	0	27	1
216	6	36	21	33	0	21	1
217	1	37	21	36	0	15	1
218	2	37	21	36	0	15	1
219	3	37	21	36	0	15	1
220	4	37	21	36	0	18	1
221	5	37	21	36	0	14	1
222	6	37	21	36	0	15	1
223	1	38	21	39	0	26	1
224	2	38	21	39	0	15	1
225	3	38	21	39	0	20	1
226	4	38	21	39	0	18	1
227	5	38	21	39	0	18	1
228	6	38	21	39	0	14	1
229	1	39	21	42.5	0	11	1
230	2	39	21	42.5	0	14	1
231	3	39	21	42.5	0	15	1
232	4	39	21	42.5	0	14	1
233	5	39	21	42.5	0	17	1
234	6	39	21	42.5	0	15	1
235	1	40	21	46	0	18	1
236	2	40	21	46	0	21	1
237	3	40	21	46	0	15	1
238	4	40	21	46	0	14	1
239	5	40	21	46	0	21	1
240	6	40	21	46	0	15	1
241	1	41	18	22.5	0	10	1
242	2	41	18	22.5	0	20	1
243	3	41	18	22.5	0	11	1
244	4	41	18	22.5	0	19	1
245	5	41	18	22.5	0	20	1
246	6	41	18	22.5	0	22	1
247	1	42	18	26	0	23	1
248	2	42	18	26	0	17	1
249	3	42	18	26	0	17	1
250	4	42	18	26	0	23	1
251	5	42	18	26	0	21	1
252	6	42	18	26	0	10	1
253	1	43	18	29	0	23	1
254	2	43	18	29	0	13	1
255	3	43	18	29	0	27	1
256	4	43	18	29	0	16	1
257	5	43	18	29	0	20	1
258	6	43	18	29	0	17	1
259	1	44	18	33	0	13	1
260	2	44	18	33	0	14	1
261	3	44	18	33	0	16	1
262	4	44	18	33	0	19	1
263	5	44	18	33	0	23	1
264	6	44	18	33	0	14	1
265	1	45	18	36	0	23	1
266	2	45	18	36	0	16	1
267	3	45	18	36	0	18	1
268	4	45	18	36	0	13	1
269	5	45	18	36	0	21	1
270	6	45	18	36	0	19	1
271	1	46	18	39	0	15	1
272	2	46	18	39	0	15	1
273	3	46	18	39	0	21	1
274	4	46	18	39	0	16	1
275	5	46	18	39	0	12	1
276	6	46	18	39	0	15	1
277	1	47	18	42.5	0	17	1
278	2	47	18	42.5	0	18	1
279	3	47	18	42.5	0	15	1
280	4	47	18	42.5	0	15	1
281	5	47	18	42.5	0	13	1
282	6	47	18	42.5	0	32	1
283	1	48	18	46	0	19	1
284	2	48	18	46	0	17	1
285	3	48	18	46	0	12	1
286	4	48	18	46	0	19	1
287	5	48	18	46	0	14	1
288	6	48	18	46	0	25	1
289	1	49	14	22.5	0	19	1
290	2	49	14	22.5	0	15	1
291	3	49	14	22.5	0	12	1
292	4	49	14	22.5	0	17	1
293	5	49	14	22.5	0	20	1
294	6	49	14	22.5	0	18	1
295	1	50	14	26	0	26	1
296	2	50	14	26	0	21	1
297	3	50	14	26	0	16	1
298	4	50	14	26	0	19	1
299	5	50	14	26	0	18	1
300	6	50	14	26	0	24	1
301	1	51	14	29	0	16	1
302	2	51	14	29	0	18	1
303	3	51	14	29	0	14	1
304	4	51	14	29	0	12	1
305	5	51	14	29	0	17	1
306	6	51	14	29	0	20	1
307	1	52	14	33	0	12	1
308	2	52	14	33	0	18	1
309	3	52	14	33	0	18	1
310	4	52	14	33	0	22	1
311	5	52	14	33	0	18	1
312	6	52	14	33	0	17	1
313	1	53	14	36	0	14	1
314	2	53	14	36	0	20	1
315	3	53	14	36	0	12	1
316	4	53	14	36	0	17	1
317	5	53	14	36	0	16	1
318	6	53	14	36	0	15	1
319	1	54	14	39	0	14	1
320	2	54	14	39	0	16	1
321	3	54	14	39	0	16	1
322	4	54	14	39	0	13	1
323	5	54	14	39	0	12	1
324	6	54	14	39	0	17	1
325	1	55	14	42.5	0	20	1
326	2	55	14	42.5	0	13	1
327	3	55	14	42.5	0	17	1
328	4	55	14	42.5	0	17	1
329	5	55	14	42.5	0	18	1
330	6	55	14	42.5	0	15	1
331	1	56	14	46	0	11	1
332	2	56	14	46	0	12	1
333	3	56	14	46	0	13	1
334	4	56	14	46	0	10	1
335	5	56	14	46	0	11	1
336	6	56	14	46	0	12	1
337	1	57	11	22.5	0	13	1
338	2	57	11	22.5	0	12	1
339	3	57	11	22.5	0	16	1
340	4	57	11	22.5	0	16	1
341	5	57	11	22.5	0	15	1
342	6	57	11	22.5	0	16	1
343	1	58	11	26	0	9	1
344	2	58	11	26	0	19	1
345	3	58	11	26	0	17	1
346	4	58	11	26	0	17	1
347	5	58	11	26	0	17	1
348	6	58	11	26	0	14	1
349	1	59	11	29	0	21	1
350	2	59	11	29	0	27	1
351	3	59	11	29	0	17	1
352	4	59	11	29	0	13	1
353	5	59	11	29	0	26	1
354	6	59	11	29	0	15	1
355	1	60	11	33	0	16	1
356	2	60	11	33	0	15	1
357	3	60	11	33	0	16	1
358	4	60	11	33	0	18	1
359	5	60	11	33	0	15	1
360	6	60	11	33	0	15	1
361	1	61	11	36	0	19	1
362	2	61	11	36	0	18	1
363	3	61	11	36	0	12	1
364	4	61	11	36	0	23	1
365	5	61	11	36	0	19	1
366	6	61	11	36	0	17	1
367	1	62	11	39	0	21	1
368	2	62	11	39	0	20	1
369	3	62	11	39	0	13	1
370	4	62	11	39	0	18	1
371	5	62	11	39	0	13	1
372	6	62	11	39	0	21	1
373	1	63	11	42.5	0	12	1
374	2	63	11	42.5	0	20	1
375	3	63	11	42.5	0	17	1
376	4	63	11	42.5	0	15	1
377	5	63	11	42.5	0	21	1
378	6	63	11	42.5	0	14	1
379	1	64	11	46	0	24	1
380	2	64	11	46	0	16	1
381	3	64	11	46	0	14	1
382	4	64	11	46	0	10	1
383	5	64	11	46	0	15	1
384	6	64	11	46	0	17	1
409	1	69	34	16	0	33	1
410	2	69	34	16	0	22	1
411	3	69	34	16	0	20	1
412	4	69	34	16	0	27	1
413	5	69	34	16	0	19	1
414	6	69	34	16	0	30	1
415	1	70	34	19	0	36	1
416	2	70	34	19	0	35	1
417	3	70	34	19	0	20	1
418	4	70	34	19	0	34	1
419	5	70	34	19	0	37	1
420	6	70	34	19	0	28	1
421	1	71	31	16	0	37	1
422	2	71	31	16	0	39	1
423	3	71	31	16	0	31	1
424	4	71	31	16	0	20	1
425	5	71	31	16	0	33	1
426	6	71	31	16	0	27	1
427	1	72	31	19	0	16	1
428	2	72	31	19	0	16	1
429	3	72	31	19	0	15	1
430	4	72	31	19	0	20	1
431	5	72	31	19	0	18	1
432	6	72	31	19	0	17	1
433	1	73	25	16	0	33	1
434	2	73	25	16	0	30	1
435	3	73	25	16	0	38	1
436	4	73	25	16	0	23	1
437	5	73	25	16	0	32	1
438	6	73	25	16	0	37	1
439	1	74	25	19	0	23	1
440	2	74	25	19	0	23	1
441	3	74	25	19	0	27	1
442	4	74	25	19	0	30	1
443	5	74	25	19	0	28	1
444	6	74	25	19	0	23	1
445	1	75	21	16	0	32	1
446	2	75	21	16	0	29	1
447	3	75	21	16	0	41	1
448	4	75	21	16	0	37	1
449	5	75	21	16	0	25	1
450	6	75	21	16	0	31	1
451	1	76	21	19	0	39	1
452	2	76	21	19	0	25	1
453	3	76	21	19	0	21	1
454	4	76	21	19	0	38	1
455	5	76	21	19	0	22	1
456	6	76	21	19	0	27	1
457	1	77	18	16	0	41	1
458	2	77	18	16	0	25	1
459	3	77	18	16	0	33	1
460	4	77	18	16	0	18	1
461	5	77	18	16	0	21	1
462	6	77	18	16	0	22	1
463	1	78	18	19	0	30	1
464	2	78	18	19	0	21	1
465	3	78	18	19	0	16	1
466	4	78	18	19	0	27	1
467	5	78	18	19	0	30	1
468	6	78	18	19	0	33	1
469	1	79	28	16	0	19	1
470	2	79	28	16	0	14	1
471	3	79	28	16	0	26	1
472	4	79	28	16	0	15	1
473	5	79	28	16	0	18	1
474	6	79	28	16	0	20	1
475	1	80	28	19	0	15	1
476	2	80	28	19	0	18	1
477	3	80	28	19	0	19	1
478	4	80	28	19	0	21	1
479	5	80	28	19	0	25	1
480	6	80	28	19	0	30	1
481	1	81	14	16	0	18	1
482	2	81	14	16	0	24	1
483	3	81	14	16	0	33	1
484	4	81	14	16	0	21	1
485	5	81	14	16	0	30	1
486	6	81	14	16	0	31	1
487	1	82	14	19	0	21	1
488	2	82	14	19	0	14	1
489	3	82	14	19	0	17	1
490	4	82	14	19	0	24	1
491	5	82	14	19	0	31	1
492	6	82	14	19	0	15	1
493	1	83	11	16	0	24	1
494	2	83	11	16	0	24	1
495	3	83	11	16	0	26	1
496	4	83	11	16	0	19	1
497	5	83	11	16	0	24	1
498	6	83	11	16	0	33	1
499	1	84	11	19	0	16	1
500	2	84	11	19	0	30	1
501	3	84	11	19	0	30	1
502	4	84	11	19	0	15	1
503	5	84	11	19	0	13	1
504	6	84	11	19	0	28	1
1	1	1	34	22.5	6	0	0
2	2	1	34	22.5	6	0	0
3	3	1	34	22.5	6	0	0
4	4	1	34	22.5	6	0	0
5	5	1	34	22.5	6	0	0
6	6	1	34	22.5	6	0	0
7	1	2	34	26	6	0	0
8	2	2	34	26	6	0	0
9	3	2	34	26	6	0	0
10	4	2	34	26	6	0	0
11	5	2	34	26	6	0	0
12	6	2	34	26	6	0	0
13	1	3	34	29	6	0	0
14	2	3	34	29	6	0	0
15	3	3	34	29	6	0	0
16	4	3	34	29	6	0	0
17	5	3	34	29	6	0	0
18	6	3	34	29	6	0	0
19	1	4	34	33	6	0	0
20	2	4	34	33	6	0	0
21	3	4	34	33	6	0	0
22	4	4	34	33	6	0	0
23	5	4	34	33	6	0	0
24	6	4	34	33	6	0	0
25	1	5	34	36	6	0	0
26	2	5	34	36	6	0	0
27	3	5	34	36	6	0	0
28	4	5	34	36	6	0	0
29	5	5	34	36	6	0	0
30	6	5	34	36	6	0	0
31	1	6	34	39	6	0	0
32	2	6	34	39	6	0	0
33	3	6	34	39	6	0	0
34	4	6	34	39	6	0	0
35	5	6	34	39	6	0	0
36	6	6	34	39	6	0	0
37	1	7	34	42.5	6	0	0
38	2	7	34	42.5	6	0	0
39	3	7	34	42.5	6	0	0
40	4	7	34	42.5	6	0	0
41	5	7	34	42.5	6	3	0.166666667
42	6	7	34	42.5	6	0	0
43	1	8	34	46	6	0	0
44	2	8	34	46	6	0	0
45	3	8	34	46	6	0	0
46	4	8	34	46	6	0	0
47	5	8	34	46	6	0	0
48	6	8	34	46	6	0	0
49	1	9	31	22.5	6	43	2.6875
50	2	9	31	22.5	6	20	1.176470588
51	3	9	31	22.5	6	31	2.384615385
52	4	9	31	22.5	6	34	2.266666667
53	5	9	31	22.5	6	0	0
54	6	9	31	22.5	6	10	0.833333333
55	1	10	31	26	6	66	2.64
56	2	10	31	26	6	49	2.227272727
57	3	10	31	26	6	33	2.0625
58	4	10	31	26	6	48	2.181818182
59	5	10	31	26	6	31	1.722222222
60	6	10	31	26	6	33	2.2
61	1	11	31	29	6	36	2.769230769
62	2	11	31	29	6	35	2.692307692
63	3	11	31	29	6	28	1.647058824
64	4	11	31	29	6	23	1.533333333
65	5	11	31	29	6	20	1.25
66	6	11	31	29	6	21	1.105263158
67	1	12	31	33	6	54	2.454545455
68	2	12	31	33	6	46	2.19047619
69	3	12	31	33	6	45	3
70	4	12	31	33	6	36	2.117647059
71	5	12	31	33	6	37	2.3125
72	6	12	31	33	6	2	0.111111111
73	1	13	31	36	6	24	1.714285714
74	2	13	31	36	6	28	2
75	3	13	31	36	6	30	2
76	4	13	31	36	6	18	1.2
77	5	13	31	36	6	22	1.222222222
78	6	13	31	36	6	54	2.454545455
79	1	14	31	39	6	4	0.363636364
80	2	14	31	39	6	26	1.733333333
81	3	14	31	39	6	23	1.642857143
82	4	14	31	39	6	23	1.4375
83	5	14	31	39	6	33	1.941176471
84	6	14	31	39	6	32	1.882352941
85	1	15	31	42.5	6	35	1.666666667
86	2	15	31	42.5	6	23	1.533333333
87	3	15	31	42.5	6	27	1.6875
88	4	15	31	42.5	6	25	0.961538462
89	5	15	31	42.5	6	28	1.647058824
90	6	15	31	42.5	6	29	2.416666667
91	1	16	31	46	6	22	1.466666667
92	2	16	31	46	6	0	0
93	3	16	31	46	6	15	0.9375
94	4	16	31	46	6	16	1.333333333
95	5	16	31	46	6	16	1
96	6	16	31	46	6	26	1.444444444
97	1	17	28	22.5	6	30	2.307692308
98	2	17	28	22.5	6	41	2.05
99	3	17	28	22.5	6	11	1
100	4	17	28	22.5	6	45	2.142857143
101	5	17	28	22.5	6	29	1.45
102	6	17	28	22.5	6	28	2.153846154
103	1	18	28	26	6	38	2.111111111
104	2	18	28	26	6	28	2.333333333
105	3	18	28	26	6	36	1.8
106	4	18	28	26	6	38	2.111111111
107	5	18	28	26	6	31	1.631578947
108	6	18	28	26	6	21	1.05
109	1	19	28	29	6	50	2.5
110	2	19	28	29	6	40	2.105263158
111	3	19	28	29	6	34	2.125
112	4	19	28	29	6	28	1.647058824
113	5	19	28	29	6	22	1.157894737
114	6	19	28	29	6	31	1.55
115	1	20	28	33	6	45	2.647058824
116	2	20	28	33	6	31	1.631578947
117	3	20	28	33	6	45	2.647058824
118	4	20	28	33	6	47	2.35
119	5	20	28	33	6	27	2.25
120	6	20	28	33	6	39	1.95
121	1	21	28	36	6	39	2.052631579
122	2	21	28	36	6	45	2.368421053
123	3	21	28	36	6	38	1.9
124	4	21	28	36	6	34	1.7
125	5	21	28	36	6	28	1.555555556
126	6	21	28	36	6	28	1.473684211
127	1	22	28	39	6	33	2.2
128	2	22	28	39	6	30	1.5
129	3	22	28	39	6	46	2.3
130	4	22	28	39	6	30	2
131	5	22	28	39	6	18	1.2
132	6	22	28	39	6	23	1.15
133	1	23	28	42.5	6	41	2.05
134	2	23	28	42.5	6	35	1.52173913
135	3	23	28	42.5	6	45	2.25
136	4	23	28	42.5	6	41	2.05
137	5	23	28	42.5	6	35	1.842105263
138	6	23	28	42.5	6	38	1.9
139	1	24	28	46	6	34	1.7
140	2	24	28	46	6	39	1.857142857
141	3	24	28	46	6	36	1.8
142	4	24	28	46	6	28	1.473684211
143	5	24	28	46	6	42	2.1
144	6	24	28	46	6	26	1.368421053
145	1	25	25	22.5	6	73	6.083333333
146	2	25	25	22.5	6	159	12.23076923
147	3	25	25	22.5	6	130	10.83333333
148	4	25	25	22.5	6	108	7.714285714
149	5	25	25	22.5	6	85	4.722222222
150	6	25	25	22.5	6	134	12.18181818
151	1	26	25	26	6	113	5.380952381
152	2	26	25	26	6	105	7.5
153	3	26	25	26	6	109	7.785714286
154	4	26	25	26	6	61	5.083333333
155	5	26	25	26	6	161	6.44
156	6	26	25	26	6	150	11.53846154
157	1	27	25	29	6	190	6.129032258
158	2	27	25	29	6	87	4.142857143
159	3	27	25	29	6	98	5.157894737
160	4	27	25	29	6	0	0
161	5	27	25	29	6	9	0.818181818
162	6	27	25	29	6	27	2.076923077
163	1	28	25	33	6	79	5.266666667
164	2	28	25	33	6	117	6.882352941
165	3	28	25	33	6	51	2.125
166	4	28	25	33	6	33	2.538461538
167	5	28	25	33	6	24	1.6
168	6	28	25	33	6	5	0.357142857
169	1	29	25	36	6	65	4.333333333
170	2	29	25	36	6	76	4.470588235
171	3	29	25	36	6	83	5.1875
172	4	29	25	36	6	87	5.8
173	5	29	25	36	6	80	5.714285714
174	6	29	25	36	6	56	4
175	1	30	25	39	6	0	0
176	2	30	25	39	6	106	5.3
177	3	30	25	39	6	87	6.214285714
178	4	30	25	39	6	121	7.5625
179	5	30	25	39	6	45	3.214285714
180	6	30	25	39	6	55	5.5
181	1	31	25	42.5	6	0	0
182	2	31	25	42.5	6	71	4.4375
183	3	31	25	42.5	6	67	4.785714286
184	4	31	25	42.5	6	54	3.6
185	5	31	25	42.5	6	70	7
186	6	31	25	42.5	6	33	2.75
187	1	32	25	46	6	51	3
188	2	32	25	46	6	42	3
189	3	32	25	46	6	56	3.733333333
190	4	32	25	46	6	57	3.8
191	5	32	25	46	6	51	2.318181818
192	6	32	25	46	6	36	3
193	1	33	21	22.5	6	78	3.25
194	2	33	21	22.5	6	67	4.1875
195	3	33	21	22.5	6	59	3.933333333
196	4	33	21	22.5	6	78	4.333333333
197	5	33	21	22.5	6	99	4.304347826
198	6	33	21	22.5	6	41	1.952380952
199	1	34	21	26	6	67	4.466666667
200	2	34	21	26	6	0	0
201	3	34	21	26	6	42	2.470588235
202	4	34	21	26	6	63	3.705882353
203	5	34	21	26	6	78	4.105263158
204	6	34	21	26	6	119	7.933333333
205	1	35	21	29	6	47	3.615384615
206	2	35	21	29	6	92	3.538461538
207	3	35	21	29	6	49	4.454545455
208	4	35	21	29	6	54	3.6
209	5	35	21	29	6	94	4.272727273
210	6	35	21	29	6	125	5.681818182
211	1	36	21	33	6	72	2.88
212	2	36	21	33	6	62	4.428571429
213	3	36	21	33	6	81	4.5
214	4	36	21	33	6	167	7.952380952
215	5	36	21	33	6	49	1.814814815
216	6	36	21	33	6	72	3.428571429
217	1	37	21	36	6	62	4.133333333
218	2	37	21	36	6	32	2.133333333
219	3	37	21	36	6	20	1.333333333
220	4	37	21	36	6	0	0
221	5	37	21	36	6	34	2.428571429
222	6	37	21	36	6	53	3.533333333
223	1	38	21	39	6	36	1.384615385
224	2	38	21	39	6	64	4.266666667
225	3	38	21	39	6	91	4.55
226	4	38	21	39	6	66	3.666666667
227	5	38	21	39	6	45	2.5
228	6	38	21	39	6	63	4.5
229	1	39	21	42.5	6	33	3
230	2	39	21	42.5	6	59	4.214285714
231	3	39	21	42.5	6	65	4.333333333
232	4	39	21	42.5	6	66	4.714285714
233	5	39	21	42.5	6	142	8.352941176
234	6	39	21	42.5	6	66	4.4
235	1	40	21	46	6	56	3.111111111
236	2	40	21	46	6	21	1
237	3	40	21	46	6	37	2.466666667
238	4	40	21	46	6	39	2.785714286
239	5	40	21	46	6	40	1.904761905
240	6	40	21	46	6	11	0.733333333
241	1	41	18	22.5	6	25	2.5
242	2	41	18	22.5	6	36	1.8
243	3	41	18	22.5	6	11	1
244	4	41	18	22.5	6	31	1.631578947
245	5	41	18	22.5	6	36	1.8
246	6	41	18	22.5	6	26	1.181818182
247	1	42	18	26	6	33	1.434782609
248	2	42	18	26	6	34	2
249	3	42	18	26	6	41	2.411764706
250	4	42	18	26	6	48	2.086956522
251	5	42	18	26	6	28	1.333333333
252	6	42	18	26	6	13	1.3
253	1	43	18	29	6	88	3.826086957
254	2	43	18	29	6	39	3
255	3	43	18	29	6	59	2.185185185
256	4	43	18	29	6	37	2.3125
257	5	43	18	29	6	59	2.95
258	6	43	18	29	6	49	2.882352941
259	1	44	18	33	6	42	3.230769231
260	2	44	18	33	6	60	4.285714286
261	3	44	18	33	6	69	4.3125
262	4	44	18	33	6	70	3.684210526
263	5	44	18	33	6	35	1.52173913
264	6	44	18	33	6	25	1.785714286
265	1	45	18	36	6	71	3.086956522
266	2	45	18	36	6	49	3.0625
267	3	45	18	36	6	35	1.944444444
268	4	45	18	36	6	55	4.230769231
269	5	45	18	36	6	83	3.952380952
270	6	45	18	36	6	43	2.263157895
271	1	46	18	39	6	46	3.066666667
272	2	46	18	39	6	47	3.133333333
273	3	46	18	39	6	41	1.952380952
274	4	46	18	39	6	37	2.3125
275	5	46	18	39	6	44	3.666666667
276	6	46	18	39	6	53	3.533333333
277	1	47	18	42.5	6	11	0.647058824
278	2	47	18	42.5	6	28	1.555555556
279	3	47	18	42.5	6	18	1.2
280	4	47	18	42.5	6	33	2.2
281	5	47	18	42.5	6	45	3.461538462
282	6	47	18	42.5	6	28	0.875
283	1	48	18	46	6	49	2.578947368
284	2	48	18	46	6	59	3.470588235
285	3	48	18	46	6	30	2.5
286	4	48	18	46	6	35	1.842105263
287	5	48	18	46	6	19	1.357142857
288	6	48	18	46	6	31	1.24
289	1	49	14	22.5	6	0	0
290	2	49	14	22.5	6	0	0
291	3	49	14	22.5	6	0	0
292	4	49	14	22.5	6	0	0
293	5	49	14	22.5	6	0	0
294	6	49	14	22.5	6	0	0
295	1	50	14	26	6	0	0
296	2	50	14	26	6	0	0
297	3	50	14	26	6	0	0
298	4	50	14	26	6	0	0
299	5	50	14	26	6	0	0
300	6	50	14	26	6	0	0
301	1	51	14	29	6	0	0
302	2	51	14	29	6	0	0
303	3	51	14	29	6	0	0
304	4	51	14	29	6	0	0
305	5	51	14	29	6	0	0
306	6	51	14	29	6	0	0
307	1	52	14	33	6	0	0
308	2	52	14	33	6	0	0
309	3	52	14	33	6	0	0
310	4	52	14	33	6	0	0
311	5	52	14	33	6	0	0
312	6	52	14	33	6	0	0
313	1	53	14	36	6	0	0
314	2	53	14	36	6	0	0
315	3	53	14	36	6	0	0
316	4	53	14	36	6	0	0
317	5	53	14	36	6	0	0
318	6	53	14	36	6	0	0
319	1	54	14	39	6	0	0
320	2	54	14	39	6	0	0
321	3	54	14	39	6	0	0
322	4	54	14	39	6	0	0
323	5	54	14	39	6	0	0
324	6	54	14	39	6	0	0
325	1	55	14	42.5	6	0	0
326	2	55	14	42.5	6	0	0
327	3	55	14	42.5	6	0	0
328	4	55	14	42.5	6	0	0
329	5	55	14	42.5	6	0	0
330	6	55	14	42.5	6	0	0
331	1	56	14	46	6	0	0
332	2	56	14	46	6	0	0
333	3	56	14	46	6	0	0
334	4	56	14	46	6	0	0
335	5	56	14	46	6	0	0
336	6	56	14	46	6	0	0
337	1	57	11	22.5	6	0	0
338	2	57	11	22.5	6	0	0
339	3	57	11	22.5	6	0	0
340	4	57	11	22.5	6	0	0
341	5	57	11	22.5	6	0	0
342	6	57	11	22.5	6	0	0
343	1	58	11	26	6	0	0
344	2	58	11	26	6	0	0
345	3	58	11	26	6	0	0
346	4	58	11	26	6	0	0
347	5	58	11	26	6	0	0
348	6	58	11	26	6	0	0
349	1	59	11	29	6	0	0
350	2	59	11	29	6	0	0
351	3	59	11	29	6	0	0
352	4	59	11	29	6	0	0
353	5	59	11	29	6	0	0
354	6	59	11	29	6	0	0
355	1	60	11	33	6	0	0
356	2	60	11	33	6	0	0
357	3	60	11	33	6	0	0
358	4	60	11	33	6	0	0
359	5	60	11	33	6	0	0
360	6	60	11	33	6	0	0
361	1	61	11	36	6	0	0
362	2	61	11	36	6	0	0
363	3	61	11	36	6	0	0
364	4	61	11	36	6	0	0
365	5	61	11	36	6	0	0
366	6	61	11	36	6	0	0
367	1	62	11	39	6	0	0
368	2	62	11	39	6	0	0
369	3	62	11	39	6	0	0
370	4	62	11	39	6	0	0
371	5	62	11	39	6	0	0
372	6	62	11	39	6	0	0
373	1	63	11	42.5	6	0	0
374	2	63	11	42.5	6	0	0
375	3	63	11	42.5	6	0	0
376	4	63	11	42.5	6	0	0
377	5	63	11	42.5	6	0	0
378	6	63	11	42.5	6	0	0
379	1	64	11	46	6	0	0
380	2	64	11	46	6	0	0
381	3	64	11	46	6	0	0
382	4	64	11	46	6	0	0
383	5	64	11	46	6	0	0
384	6	64	11	46	6	0	0
409	1	69	34	16	6	0	0
410	2	69	34	16	6	0	0
411	3	69	34	16	6	0	0
412	4	69	34	16	6	0	0
413	5	69	34	16	6	0	0
414	6	69	34	16	6	0	0
415	1	70	34	19	6	0	0
416	2	70	34	19	6	0	0
417	3	70	34	19	6	0	0
418	4	70	34	19	6	0	0
419	5	70	34	19	6	0	0
420	6	70	34	19	6	0	0
421	1	71	31	16	6	0	0
422	2	71	31	16	6	0	0
423	3	71	31	16	6	0	0
424	4	71	31	16	6	1	0.05
425	5	71	31	16	6	0	0
426	6	71	31	16	6	0	0
427	1	72	31	19	6	0	0
428	2	72	31	19	6	0	0
429	3	72	31	19	6	0	0
430	4	72	31	19	6	0	0
431	5	72	31	19	6	0	0
432	6	72	31	19	6	0	0
433	1	73	25	16	6	18	0.545454545
434	2	73	25	16	6	23	0.766666667
435	3	73	25	16	6	49	1.289473684
436	4	73	25	16	6	17	0.739130435
437	5	73	25	16	6	16	0.5
438	6	73	25	16	6	27	0.72972973
439	1	74	25	19	6	34	1.47826087
440	2	74	25	19	6	18	0.782608696
441	3	74	25	19	6	29	1.074074074
442	4	74	25	19	6	61	2.033333333
443	5	74	25	19	6	42	1.5
444	6	74	25	19	6	30	1.304347826
445	1	75	21	16	6	0	0
446	2	75	21	16	6	0	0
447	3	75	21	16	6	2	0.048780488
448	4	75	21	16	6	16	0.432432432
449	5	75	21	16	6	2	0.08
450	6	75	21	16	6	19	0.612903226
451	1	76	21	19	6	12	0.307692308
452	2	76	21	19	6	17	0.68
453	3	76	21	19	6	15	0.714285714
454	4	76	21	19	6	7	0.184210526
455	5	76	21	19	6	15	0.681818182
456	6	76	21	19	6	3	0.111111111
457	1	77	18	16	6	0	0
458	2	77	18	16	6	0	0
459	3	77	18	16	6	0	0
460	4	77	18	16	6	0	0
461	5	77	18	16	6	0	0
462	6	77	18	16	6	0	0
463	1	78	18	19	6	0	0
464	2	78	18	19	6	0	0
465	3	78	18	19	6	0	0
466	4	78	18	19	6	0	0
467	5	78	18	19	6	0	0
468	6	78	18	19	6	0	0
469	1	79	28	16	6	0	0
470	2	79	28	16	6	0	0
471	3	79	28	16	6	0	0
472	4	79	28	16	6	0	0
473	5	79	28	16	6	0	0
474	6	79	28	16	6	1	0.05
475	1	80	28	19	6	15	1
476	2	80	28	19	6	25	1.388888889
477	3	80	28	19	6	30	1.578947368
478	4	80	28	19	6	29	1.380952381
479	5	80	28	19	6	27	1.08
480	6	80	28	19	6	32	1.066666667
481	1	81	14	16	6	0	0
482	2	81	14	16	6	0	0
483	3	81	14	16	6	0	0
484	4	81	14	16	6	0	0
485	5	81	14	16	6	0	0
486	6	81	14	16	6	0	0
487	1	82	14	19	6	0	0
488	2	82	14	19	6	0	0
489	3	82	14	19	6	0	0
490	4	82	14	19	6	0	0
491	5	82	14	19	6	0	0
492	6	82	14	19	6	0	0
493	1	83	11	16	6	0	0
494	2	83	11	16	6	0	0
495	3	83	11	16	6	0	0
496	4	83	11	16	6	0	0
497	5	83	11	16	6	0	0
498	6	83	11	16	6	0	0
499	1	84	11	19	6	0	0
500	2	84	11	19	6	0	0
501	3	84	11	19	6	0	0
502	4	84	11	19	6	0	0
503	5	84	11	19	6	0	0
504	6	84	11	19	6	0	0
