# Supplementary material for: Thermal and Osmotic Tolerance of ‘Irukandji’ Polyps: Cubozoa; Carukia barnesi
Source: PLoS One. 2016 Jul 21;11(7):e0159380. doi: 10.1371/journal.pone.0159380 (PMC4956319; doi:10.1371/journal.pone.0159380)
Supplement: S2 Dataset — Variable list/description: Sample identification number; Time (weeks) (e.g., Time 0 indicates start of experiment and Times 1–6 indicate after 1–6 weeks; Well number; Temperature (°C); Salinity (‰);Total (total number of polyps counted); Proportion (proportional change in polyp density), this variable was calculated as Total polyps at Times 1–6/Total polyps at Time 0. (CSV) [file pone.0159380.s002.csv]

Sample#	Time (week)	Well#	Temperature	Salinity	Feeding Frequency (every X number of days)	Total # of Polyps	Proportion of Starting Population (# of polyps/# of polyps at time 0)
1	0	1	28	33.0	7	17	1.0000
2	0	2	28	33.0	7	19	1.0000
3	0	3	28	33.0	7	17	1.0000
4	0	4	28	33.0	7	20	1.0000
5	0	5	28	33.0	7	12	1.0000
6	0	6	28	33.0	7	20	1.0000
7	0	1	28	33.0	1	20	1.0000
8	0	2	28	33.0	1	20	1.0000
9	0	3	28	33.0	1	17	1.0000
10	0	4	28	33.0	1	19	1.0000
11	0	5	28	33.0	1	19	1.0000
12	0	6	28	33.0	1	21	1.0000
13	0	1	28	33.0	3	19	1.0000
14	0	2	28	33.0	3	19	1.0000
15	0	3	28	33.0	3	18	1.0000
16	0	4	28	33.0	3	21	1.0000
17	0	5	28	33.0	3	22	1.0000
18	0	6	28	33.0	3	21	1.0000
19	0	1	28	33.0	14	20	1.0000
20	0	2	28	33.0	14	24	1.0000
21	0	3	28	33.0	14	23	1.0000
22	0	4	28	33.0	14	22	1.0000
23	0	5	28	33.0	14	24	1.0000
24	0	6	28	33.0	14	25	1.0000
25	0	1	28	33.0	0	21	1.0000
26	0	2	28	33.0	0	22	1.0000
27	0	3	28	33.0	0	25	1.0000
28	0	4	28	33.0	0	23	1.0000
29	0	5	28	33.0	0	24	1.0000
30	0	6	28	33.0	0	21	1.0000
1	1	1	28	33.0	7	22	1.2941
2	1	2	28	33.0	7	19	1.0000
3	1	3	28	33.0	7	22	1.2941
4	1	4	28	33.0	7	25	1.2500
5	1	5	28	33.0	7	21	1.7500
6	1	6	28	33.0	7	22	1.1000
7	1	1	28	33.0	1	18	0.9000
8	1	2	28	33.0	1	45	2.2500
9	1	3	28	33.0	1	33	1.9412
10	1	4	28	33.0	1	25	1.3158
11	1	5	28	33.0	1	42	2.2105
12	1	6	28	33.0	1	47	2.2381
13	1	1	28	33.0	3	34	1.7895
14	1	2	28	33.0	3	30	1.5789
15	1	3	28	33.0	3	22	1.2222
16	1	4	28	33.0	3	33	1.5714
17	1	5	28	33.0	3	27	1.2273
18	1	6	28	33.0	3	30	1.4286
19	1	1	28	33.0	14	38	1.9000
20	1	2	28	33.0	14	41	1.7083
21	1	3	28	33.0	14	44	1.9130
22	1	4	28	33.0	14	28	1.2727
23	1	5	28	33.0	14	43	1.7917
24	1	6	28	33.0	14	44	1.7600
25	1	1	28	33.0	0	24	1.1429
26	1	2	28	33.0	0	40	1.8182
27	1	3	28	33.0	0	36	1.4400
28	1	4	28	33.0	0	45	1.9565
29	1	5	28	33.0	0	34	1.4167
30	1	6	28	33.0	0	35	1.6667
1	2	1	28	33.0	7	40	2.3529
2	2	2	28	33.0	7	26	1.3684
3	2	3	28	33.0	7	34	2.0000
4	2	4	28	33.0	7	37	1.8500
5	2	5	28	33.0	7	25	2.0833
6	2	6	28	33.0	7	29	1.4500
7	2	1	28	33.0	1	52	2.6000
8	2	2	28	33.0	1	43	2.1500
9	2	3	28	33.0	1	59	3.4706
10	2	4	28	33.0	1	63	3.3158
11	2	5	28	33.0	1	65	3.4211
12	2	6	28	33.0	1	51	2.4286
13	2	1	28	33.0	3	47	2.4737
14	2	2	28	33.0	3	59	3.1053
15	2	3	28	33.0	3	44	2.4444
16	2	4	28	33.0	3	50	2.3810
17	2	5	28	33.0	3	43	1.9545
18	2	6	28	33.0	3	41	1.9524
19	2	1	28	33.0	14	30	1.5000
20	2	2	28	33.0	14	43	1.7917
21	2	3	28	33.0	14	38	1.6522
22	2	4	28	33.0	14	23	1.0455
23	2	5	28	33.0	14	40	1.6667
24	2	6	28	33.0	14	42	1.6800
25	2	1	28	33.0	0	24	1.1429
26	2	2	28	33.0	0	32	1.4545
27	2	3	28	33.0	0	32	1.2800
28	2	4	28	33.0	0	42	1.8261
29	2	5	28	33.0	0	37	1.5417
30	2	6	28	33.0	0	34	1.6190
1	3	1	28	33.0	7	38	2.2353
2	3	2	28	33.0	7	33	1.7368
3	3	3	28	33.0	7	34	2.0000
4	3	4	28	33.0	7	47	2.3500
5	3	5	28	33.0	7	27	2.2500
6	3	6	28	33.0	7	33	1.6500
7	3	1	28	33.0	1	59	2.9500
8	3	2	28	33.0	1	48	2.4000
9	3	3	28	33.0	1	65	3.8235
10	3	4	28	33.0	1	75	3.9474
11	3	5	28	33.0	1	82	4.3158
12	3	6	28	33.0	1	48	2.2857
13	3	1	28	33.0	3	57	3.0000
14	3	2	28	33.0	3	74	3.8947
15	3	3	28	33.0	3	40	2.2222
16	3	4	28	33.0	3	65	3.0952
17	3	5	28	33.0	3	48	2.1818
18	3	6	28	33.0	3	56	2.6667
19	3	1	28	33.0	14	45	2.2500
20	3	2	28	33.0	14	45	1.8750
21	3	3	28	33.0	14	43	1.8696
22	3	4	28	33.0	14	39	1.7727
23	3	5	28	33.0	14	45	1.8750
24	3	6	28	33.0	14	44	1.7600
25	3	1	28	33.0	0	23	1.0952
26	3	2	28	33.0	0	29	1.3182
27	3	3	28	33.0	0	42	1.6800
28	3	4	28	33.0	0	39	1.6957
29	3	5	28	33.0	0	36	1.5000
30	3	6	28	33.0	0	35	1.6667
1	4	1	28	33.0	7	38	2.2353
2	4	2	28	33.0	7	29	1.5263
3	4	3	28	33.0	7	42	2.4706
4	4	4	28	33.0	7	45	2.2500
5	4	5	28	33.0	7	30	2.5000
6	4	6	28	33.0	7	35	1.7500
7	4	1	28	33.0	1	87	4.3500
8	4	2	28	33.0	1	63	3.1500
9	4	3	28	33.0	1	78	4.5882
10	4	4	28	33.0	1	67	3.5263
11	4	5	28	33.0	1	77	4.0526
12	4	6	28	33.0	1	54	2.5714
13	4	1	28	33.0	3	64	3.3684
14	4	2	28	33.0	3	82	4.3158
15	4	3	28	33.0	3	44	2.4444
16	4	4	28	33.0	3	61	2.9048
17	4	5	28	33.0	3	43	1.9545
18	4	6	28	33.0	3	78	3.7143
19	4	1	28	33.0	14	50	2.5000
20	4	2	28	33.0	14	46	1.9167
21	4	3	28	33.0	14	39	1.6957
22	4	4	28	33.0	14	35	1.5909
23	4	5	28	33.0	14	46	1.9167
24	4	6	28	33.0	14	52	2.0800
25	4	1	28	33.0	0	22	1.0476
26	4	2	28	33.0	0	31	1.4091
27	4	3	28	33.0	0	40	1.6000
28	4	4	28	33.0	0	33	1.4348
29	4	5	28	33.0	0	36	1.5000
30	4	6	28	33.0	0	34	1.6190
1	5	1	28	33.0	7	40	2.3529
2	5	2	28	33.0	7	32	1.6842
3	5	3	28	33.0	7	41	2.4118
4	5	4	28	33.0	7	44	2.2000
5	5	5	28	33.0	7	28	2.3333
6	5	6	28	33.0	7	39	1.9500
7	5	1	28	33.0	1	97	4.8500
8	5	2	28	33.0	1	65	3.2500
9	5	3	28	33.0	1	89	5.2353
10	5	4	28	33.0	1	95	5.0000
11	5	5	28	33.0	1	97	5.1053
12	5	6	28	33.0	1	28	1.3333
13	5	1	28	33.0	3	69	3.6316
14	5	2	28	33.0	3	96	5.0526
15	5	3	28	33.0	3	61	3.3889
16	5	4	28	33.0	3	56	2.6667
17	5	5	28	33.0	3	44	2.0000
18	5	6	28	33.0	3	92	4.3810
19	5	1	28	33.0	14	53	2.6500
20	5	2	28	33.0	14	47	1.9583
21	5	3	28	33.0	14	46	2.0000
22	5	4	28	33.0	14	38	1.7273
23	5	5	28	33.0	14	47	1.9583
24	5	6	28	33.0	14	52	2.0800
25	5	1	28	33.0	0	25	1.1905
26	5	2	28	33.0	0	30	1.3636
27	5	3	28	33.0	0	43	1.7200
28	5	4	28	33.0	0	37	1.6087
29	5	5	28	33.0	0	38	1.5833
30	5	6	28	33.0	0	33	1.5714
1	6	1	28	33.0	7	45	2.6471
2	6	2	28	33.0	7	31	1.6316
3	6	3	28	33.0	7	45	2.6471
4	6	4	28	33.0	7	47	2.3500
5	6	5	28	33.0	7	27	2.2500
6	6	6	28	33.0	7	39	1.9500
7	6	1	28	33.0	1	116	5.8000
8	6	2	28	33.0	1	60	3.0000
9	6	3	28	33.0	1	86	5.0588
10	6	4	28	33.0	1	112	5.8947
11	6	5	28	33.0	1	87	4.5789
12	6	6	28	33.0	1	25	1.1905
13	6	1	28	33.0	3	65	3.4211
14	6	2	28	33.0	3	89	4.6842
15	6	3	28	33.0	3	60	3.3333
16	6	4	28	33.0	3	66	3.1429
17	6	5	28	33.0	3	42	1.9091
18	6	6	28	33.0	3	85	4.0476
19	6	1	28	33.0	14	34	1.7000
20	6	2	28	33.0	14	49	2.0417
22	6	4	28	33.0	14	39	1.7727
23	6	5	28	33.0	14	53	2.2083
24	6	6	28	33.0	14	57	2.2800
25	6	1	28	33.0	0	28	1.3333
26	6	2	28	33.0	0	33	1.5000
27	6	3	28	33.0	0	42	1.6800
28	6	4	28	33.0	0	41	1.7826
29	6	5	28	33.0	0	28	1.1667
30	6	6	28	33.0	0	36	1.7143
