# Supplementary material for: Thermal and Osmotic Tolerance of ‘Irukandji’ Polyps: Cubozoa; Carukia barnesi
Source: PLoS One. 2016 Jul 21;11(7):e0159380. doi: 10.1371/journal.pone.0159380 (PMC4956319; doi:10.1371/journal.pone.0159380)
Supplement: S1 R Code — (TXT) [file pone.0159380.s003.txt]

data <- read.csv("...Temp and salinity data.csv", header = TRUE)
initial <- data[data$Time=='0',]
final <- data[data$Time=='6',]

##Carukia model
Carukia_temp = matrix(final $Temp,nrow=length(final $Temp),ncol=1)
Carukia_salinity = matrix(final $Salinity,nrow=length(final $Salinity),ncol=1)

#Carukia_pr <- matrix(Carukia $pulse_rate,nrow=length(Carukia $pulse_rate),ncol=1)

final.temp = final$Temp
final.salinity = final$Salinity
initial.total = initial$Total
final.total = final$Total


##Optimization method to get parameter estimates 

V=matrix(0,length(final $Total),length(final $Total))

likfun <- function(p, temp = final.temp, salinity = final.salinity, initial = initial.total, nz = final.total) { 
a <- p[1]

stmin <- p[2]
stmax <- p[3]
Topt <- p[4]

ssmin <- p[5]
ssmax <- p[6]
Salopt <- p[7]

size <- p[8]

IT=matrix(0,nrow=length(nz),ncol=1)
IS=matrix(0,nrow=length(nz),ncol=1)

for(i in 1:length(IT)){
	if(Carukia_temp[i,] < Topt){
		IT[i,] <- 1
	} 
}


for(i in 1:length(IS)){
	if(Carukia_salinity[i,] < Salopt){
		IS[i,] <- 1
	} 
}
	z <- a*(IT*exp(-((Topt-temp)^2)/(stmin^2))	+((1-IT)^2)*exp(-((Topt-temp)^2)/(stmax^2)))*(IS*exp(-((Salopt-salinity)^2)/(ssmin^2))	+((1-IS)^2)*exp(-((Salopt-salinity)^2)/(ssmax^2)))	

NLL <- -sum(dnbinom(nz,mu=z*initial,size=size, log = TRUE))

return(NLL)
  } 

 

MLE <- optim(par=c(5, 5, 5, 22, 5, 33, 24, 1), fn=likfun, method='BFGS')
MLE

AIC <- 2*MLE$value + 2*length(MLE$par)
AIC


a <- MLE$par[1]

stmin <- MLE$par[2]
stmax <- MLE$par[3]
Topt <- MLE$par[4]

ssmin <- MLE$par[5]
ssmax <- MLE$par[6]
Salopt <- MLE$par[7]


##for estimating confidence intervals

nblikfun <- function(a, stmin, stmax, Topt, ssmin, ssmax, Salopt, size, temp = final.temp, salinity = final.salinity, initial = initial.total, nz = final.total) { 

IT=matrix(0,nrow=length(nz),ncol=1)
IS=matrix(0,nrow=length(nz),ncol=1)

for(i in 1:length(IT)){
	if(Carukia_temp[i,] < Topt){
		IT[i,] <- 1
	} 
}


for(i in 1:length(IS)){
	if(Carukia_salinity[i,] < Salopt){
		IS[i,] <- 1
	} 
}
	z <- a*(IT*exp(-((Topt-temp)^2)/(stmin^2))	+((1-IT)^2)*exp(-((Topt-temp)^2)/(stmax^2)))*(IS*exp(-((Salopt-salinity)^2)/(ssmin^2))	+((1-IS)^2)*exp(-((Salopt-salinity)^2)/(ssmax^2)))	

NLL <- -sum(dnbinom(nz,mu=z*initial,size=size, log = TRUE))

return(NLL)
  } 

library(bbmle)
m1 <- mle2(minuslogl = nblikfun, start = list (a = MLE$par[1], stmin = MLE$par[2], stmax = MLE$par[3], Topt = MLE$par[4], ssmin = MLE$par[5], ssmax = MLE$par[6], Salopt = MLE$par[7], size =MLE$par[8]))


m1

c1 <- confint(profile(m1))
c1

##Make plot 1. Calculate predicted values


##need to define filled.contour3 function with separate code
tempvals <- seq(10,35,by=0.05)
salvals <- seq(15,46,by=0.05)

zmat=matrix(0,nrow=length(salvals),ncol=length(tempvals))

for(ii in 1:length(tempvals)){
	for(jj in 1:length(salvals)){

temp <- tempvals[ii]
salinity <- salvals[jj]

IT <- 0
IS <- 0

	if(temp < Topt){
		IT <- 1
	} 


	if(salinity < Salopt){
		IS <- 1
	} 


	z <- a*(IT*exp(-((Topt-temp)^2)/(stmin^2))	+((1-IT)^2)*exp(-((Topt-temp)^2)/(stmax^2)))*(IS*exp(-((Salopt-salinity)^2)/(ssmin^2))	+((1-IS)^2)*exp(-((Salopt-salinity)^2)/(ssmax^2)))	

zmat[jj,ii] <- z

}


	
}


##filled.contour3 code

filled.contour3 <-
  function (x = seq(0, 1, length.out = nrow(z)),
            y = seq(0, 1, length.out = ncol(z)), z, xlim = range(x, finite = TRUE), 
            ylim = range(y, finite = TRUE), zlim = range(z, finite = TRUE), 
            levels = pretty(zlim, nlevels), nlevels = 20, color.palette = cm.colors, 
            col = color.palette(length(levels) - 1), plot.title, plot.axes, 
            key.title, key.axes, asp = NA, xaxs = "i", yaxs = "i", las = 1, 
            axes = TRUE, frame.plot = axes,mar, ...) 
{
  # modification by Ian Taylor of the filled.contour function
  # to remove the key and facilitate overplotting with contour()
  # further modified by Carey McGilliard and Bridget Ferris
  # to allow multiple plots on one page

  if (missing(z)) {
    if (!missing(x)) {
      if (is.list(x)) {
        z <- x$z
        y <- x$y
        x <- x$x
      }
      else {
        z <- x
        x <- seq.int(0, 1, length.out = nrow(z))
      }
    }
    else stop("no 'z' matrix specified")
  }
  else if (is.list(x)) {
    y <- x$y
    x <- x$x
  }
  if (any(diff(x) <= 0) || any(diff(y) <= 0)) 
    stop("increasing 'x' and 'y' values expected")
 # mar.orig <- (par.orig <- par(c("mar", "las", "mfrow")))$mar
 # on.exit(par(par.orig))
 # w <- (3 + mar.orig[2]) * par("csi") * 2.54
 # par(las = las)
 # mar <- mar.orig
 plot.new()
 # par(mar=mar)
  plot.window(xlim, ylim, "", xaxs = xaxs, yaxs = yaxs, asp = asp)
  if (!is.matrix(z) || nrow(z) <= 1 || ncol(z) <= 1) 
    stop("no proper 'z' matrix specified")
  if (!is.double(z)) 
    storage.mode(z) <- "double"
	.filled.contour(as.double(x), as.double(y), z, as.double(levels), col = col)

  if (missing(plot.axes)) {
    if (axes) {
      title(main = "", xlab = "", ylab = "")
      Axis(x, side = 1)
      Axis(y, side = 2)
    }
  }
  else plot.axes
  if (frame.plot) 
    box()
  if (missing(plot.title)) 
    title(...)
  else plot.title
  invisible()
}


##filled3 contour keys
filled.legend <-
  function (x = seq(0, 1, length.out = nrow(z)), y = seq(0, 1, 
    length.out = ncol(z)), z, xlim = range(x, finite = TRUE), 
    ylim = range(y, finite = TRUE), zlim = range(z, finite = TRUE), 
    levels = pretty(zlim, nlevels), nlevels = 20, color.palette = cm.colors, 
    col = color.palette(length(levels) - 1), plot.title, plot.axes, 
    key.title, key.axes, asp = NA, xaxs = "i", yaxs = "i", las = 1, 
    axes = TRUE, frame.plot = axes, ...) 
{
  # modification of filled.contour by Carey McGilliard and Bridget Ferris
  # designed to just plot the legend
    if (missing(z)) {
        if (!missing(x)) {
            if (is.list(x)) {
                z <- x$z
                y <- x$y
                x <- x$x
            }
            else {
                z <- x
                x <- seq.int(0, 1, length.out = nrow(z))
            }
        }
        else stop("no 'z' matrix specified")
    }
    else if (is.list(x)) {
        y <- x$y
        x <- x$x
    }
    if (any(diff(x) <= 0) || any(diff(y) <= 0)) 
        stop("increasing 'x' and 'y' values expected")
  #  mar.orig <- (par.orig <- par(c("mar", "las", "mfrow")))$mar
  #  on.exit(par(par.orig))
  #  w <- (3 + mar.orig[2L]) * par("csi") * 2.54
    #layout(matrix(c(2, 1), ncol = 2L), widths = c(1, lcm(w)))
  #  par(las = las)
  #  mar <- mar.orig
  #  mar[4L] <- mar[2L]
  #  mar[2L] <- 1
  #  par(mar = mar)
   # plot.new()
    plot.window(xlim = c(0, 1), ylim = range(levels), xaxs = "i", 
        yaxs = "i")
    rect(0, levels[-length(levels)], 1, levels[-1L], col = col)
    if (missing(key.axes)) {
        if (axes) 
            axis(4)
    }
    else key.axes
    box()
}


##End description of filled.contour description

MakeLetter <- function(a, where="topleft",cex=2)
legend(where,pt.cex=0,bty="n",title=a,cex=cex,legend=NA)

#plot.new()
#par(new = "TRUE",              
#    plt = c(0.11,0.4,0.60,0.95),   # using plt instead of mfcol (compare
#                                  # coordinates in other plots)
#    las = 1,                      # orientation of axis labels
#    cex.axis = 1,                 # size of axis annotation
#    tck = -0.05 )                 # major tick size and direction, < 0 means outside

library(colorRamps)
filled.contour3(x=salvals,y=tempvals, z=zmat,color=terrain.colors,xlab="Salinity",ylab="Temperature",xlim=c(16,46),ylim=c(11,34),zlim=c(-1,12))


##find values for z <- 1
tempvals <- seq(10,35,by=0.02)
salvals <- seq(15,46,by=0.02)

z.ones=matrix(0,nrow=length(salvals),ncol=length(tempvals))

for(ii in 1:length(tempvals)){
	for(jj in 1:length(salvals)){

temp <- tempvals[ii]
salinity <- salvals[jj]

IT <- 0
IS <- 0

	if(temp < Topt){
		IT <- 1
	} 


	if(salinity < Salopt){
		IS <- 1
	} 


	z <- a*(IT*exp(-((Topt-temp)^2)/(stmin^2))	+((1-IT)^2)*exp(-((Topt-temp)^2)/(stmax^2)))*(IS*exp(-((Salopt-salinity)^2)/(ssmin^2))	+((1-IS)^2)*exp(-((Salopt-salinity)^2)/(ssmax^2)))	
if (round(z, 1)==1){ z.ones[jj,ii] <- 1} else {z.ones[jj,ii] <- 0}

	}	
}

z1 <- matrix(0, nrow= sum(z.ones), ncol = 2)
count <- 1
for (i in 1: length(z.ones[,1])){
	for(j in 1: length(z.ones[1,])){
		if(z.ones[i,j]==1){z1[count,]<- c(salvals[i], tempvals[j])
			count <- count+1}
	}
}

points(z1, type = 'p', pch = '.')

#filled.contour3(x=salvals,y=tempvals, z=z.ones,color=terrain.colors,xlab="Salinity",ylab="Temperature",xlim=c(16,46),ylim=c(11,34))


par(new = "TRUE",
    plt = c(0.8,0.85,0.2,0.4),  # defining window for second plot
    las = 1,
    cex.axis = 1)


filled.legend(
              salvals,
              tempvals,
              zmat,
              color = terrain.colors,
              xlab = "",
              ylab = "",
              xlim = c(min(xintercepts),max(xintercepts)),
              ylim = c(min(slopes),max(slopes)),
              zlim = c(-1,12))
